# Supplementary material for: Dynamic network properties of the superior temporal gyrus mediate the impact of brain age gap on chronic aphasia severity
Source: Commun Biol. 2023 Jul 14;6:727. doi: 10.1038/s42003-023-05119-z (PMC10349039; doi:10.1038/s42003-023-05119-z)
Supplement: Supplementary file 3 — Supplementary Data 1 [file 42003_2023_5119_MOESM3_ESM.xlsx]

## Sheet: Fig1a_Age
ID	Chronological Age	Predicted Brain Age	Brain Age Gap
M10011.mat	74	81.39	7.39
M10021.mat	58	60.79	2.79
M10031.mat	63	64.08	1.08
M10041.mat	60	47.76	-12.24
M10051.mat	56	55.22	-0.78
M10061.mat	71	72.79	1.79
M10071.mat	71	64.71	-6.29
M10081.mat	70	56.33	-13.67
M10091.mat	65	57.3	-7.7
M10101.mat	70	74.04	4.04
M10111.mat	57	68.69	11.69
M10121.mat	50	55.02	5.02
M10131.mat	44	42.28	-1.72
M10141.mat	60	52.52	-7.48
M10151.mat	55	53.6	-1.4
M10161.mat	66	66.48	0.48
M10171.mat	53	61.13	8.13
M10181.mat	68	75.17	7.17
M10191.mat	66	67.35	1.35
M10201.mat	55	57.5	2.5
M10211.mat	76	62.92	-13.08
M10231.mat	69	54.22	-14.78
M10241.mat	29	32.96	3.96
M10251.mat	54	48.58	-5.42
M10261.mat	48	42.8	-5.2
M10271.mat	46	69.98	23.98
M10281.mat	71	68.62	-2.38
M10291.mat	69	74.49	5.49
M10301.mat	43	49.6	6.6
M10311.mat	73	83.79	10.79
M10321.mat	50	67.4	17.4
M10331.mat	76	78.6	2.6
M10341.mat	69	61.49	-7.51
M10351.mat	43	37.09	-5.91
M10361.mat	50	52.98	2.98
M10371.mat	68	69.52	1.52
M10381.mat	66	62.64	-3.36
M10391.mat	54	49.67	-4.33
M10401.mat	37	45.04	8.04
M10411.mat	76	73.85	-2.15
M10421.mat	72	73.25	1.25
M10431.mat	69	67	-2
M10441.mat	66	66.16	0.16
M10451.mat	51	51.48	0.48
M10461.mat	58	57.29	-0.71
M10481.mat	35	41.64	6.64
M10491.mat	69	68.97	-0.03
M10501.mat	68	70.65	2.65
M10511.mat	49	54.55	5.55
M10521.mat	38	42.08	4.08
M10531.mat	60	72.33	12.33
M10551.mat	76	81.43	5.43
M10561.mat	52	58.95	6.95
M10571.mat	50	66.34	16.34
M10581.mat	64	63.15	-0.85
M10591.mat	71	84.21	13.21
M10601.mat	75	72.71	-2.29
M10621.mat	64	69.47	5.47
M10631.mat	75	69.58	-5.42
M10641.mat	62	70.61	8.61
M10651.mat	75	73.18	-1.82
M10661.mat	63	71.36	8.36
M10671.mat	52	66.48	14.48
M10681.mat	65	76.13	11.13
M10691.mat	64	51.82	-12.18
M10701.mat	72	79.01	7.01
M10711.mat	53	57.99	4.99
M10721.mat	62	59.36	-2.64
M10751.mat	78	73.81	-4.19
M10771.mat	59	54.81	-4.19
M10791.mat	61	51.29	-9.71
M10811.mat	49	63.58	14.58
M10821.mat	59	72.21	13.21
M10831.mat	69	66.13	-2.87
M10841.mat	38	43.86	5.86
M10861.mat	56	68.91	12.91
M10871.mat	60	66.22	6.22
M10891.mat	57	58.3	1.3
M10901.mat	62	60.79	-1.21
M10911.mat	70	70.51	0.51
M10921.mat	67	63.53	-3.47
M10931.mat	65	69.84	4.84
M10941.mat	53	61.92	8.92
M10951.mat	55	66.13	11.13
M10961.mat	62	67.29	5.29
M10991.mat	66	74.95	8.95
M11001.mat	68	68.14	0.14
M11011.mat	80
M11021.mat	44	38.98	-5.02
M11031.mat	71	62.79	-8.21
M11041.mat	60	58.94	-1.06
M11051.mat	38	32.34	-5.66
M11061.mat	76	78.43	2.43

## Sheet: Fig1b_AvrgC
ID	IFG pars opercularis	posterior STG	pole STG
M10011.mat	1.79573	1.05474	1.0037
M10021.mat		1.00301	1.00071
M10031.mat	1.00026	1.00334	1.00395
M10041.mat	1.26892	1.00025	1.00133
M10051.mat	1.00005	1.00616	1.00656
M10061.mat		1.02805	1.01634
M10071.mat	1.4312	1.05977	1.0022
M10081.mat	1.08595	1.02875	1.00681
M10091.mat	1.0007	1.00031	1
M10101.mat	1.0001	1.02389	1.15883
M10111.mat	1.00003	2.00027	1.04125
M10121.mat	1.0007	1.00058	1.00031
M10131.mat	1.62738	1.17274	1.08528
M10141.mat	1.00139	1.07684	1.00509
M10151.mat	1	1.00195	1.00142
M10161.mat	1	1.42496	1.06174
M10171.mat	1.00001	1.00137	1.00395
M10181.mat	1.66883	1.09707	1.04682
M10191.mat	1	3.67554	1
M10201.mat	1.00003	1.00214	1.00016
M10211.mat	1	1.16683	1.15018
M10231.mat	1.05142	1.20766	1.00402
M10241.mat	1.1209	7.28837	1.06228
M10251.mat	1.00988	1.17889	1.01154
M10261.mat	1.0006	1.59037	1.0262
M10271.mat	1.00588	1.04709	1.00451
M10281.mat	1.64924	4.5033	1.20122
M10291.mat	1.92567	1.0725	1.0826
M10301.mat	1.03955	2.16512	1.57507
M10311.mat	1.00001	7.36036	1.18158
M10321.mat	1.00428	1.00024	1
M10331.mat	4.27122	19.2538	1.19046
M10341.mat	1.16368	1.24509	1.25854
M10351.mat	1.00245	1.00065	1.00894
M10361.mat	1.19483	1.01047	1.0489
M10371.mat		2.43704	1.00009
M10381.mat	1	1	1.00278
M10391.mat		1
M10401.mat	1.0044	1.70745	1.01067
M10411.mat	1.13733	1.76678	1.00004
M10421.mat	1.01183	1.18916	1.35362
M10431.mat	1.31616	1.03255	1.00616
M10441.mat	1	1.11157	1.00849
M10451.mat	1.32076	1.21964	1.03186
M10461.mat	1.00011	3.27476	1.00109
M10481.mat	1.25582	1.20418	1.0046
M10491.mat	1.00184	1.31484	1.00284
M10501.mat	1.00002	1.23676	1
M10511.mat	1	1.00149	1.00075
M10521.mat	1.00006	2.91509	1.03493
M10531.mat		3.00413	1.3748
M10551.mat	1.00246	1.01642	1.00116
M10561.mat	1.02151	1.13018	1.05543
M10571.mat	1	1.00018	1.00001
M10581.mat	1.00473	1.00043
M10591.mat	1.01528	1.06967	1.02125
M10601.mat	1.34272	1.18855	1.09807
M10621.mat		1.0018	1.00445
M10631.mat	1	7.46498	1.01185
M10641.mat	1.00003	3.5782	1.41723
M10651.mat	1.69989	3.50459	1.00067
M10661.mat	4.96043	1.15826	1.00751
M10671.mat	1.35107	4.02673	1.02292
M10681.mat	1.03087	1.4332	1.06507
M10691.mat	1.31694	1.33369	1.00849
M10701.mat	1.00028	1.13815	1.00077
M10711.mat	1.19651	1.08648	1.14118
M10721.mat	1	1.402	1.00387
M10751.mat	1.03593	1.16273	1.00001
M10771.mat	2.18438	1.27471	1.00608
M10791.mat	1.04353	1.00027	1.01734
M10811.mat	1.0002		1
M10821.mat	1.01441	9.86218	1.30003
M10831.mat	1	1.35817	1.11703
M10841.mat	1.40071	5.80199	1.14038
M10861.mat	1.99812	1.91082	1.22252
M10871.mat	2.53553	2.00296	1.26251
M10891.mat	1	1.17785	1.00629
M10901.mat	1.20134	1.01557	1.00145
M10911.mat	1.00342	1.15555	1.00784
M10921.mat	1	3.76494	1.36905
M10931.mat	1	3.85537	1.36143
M10941.mat	1.00003	2.79028	1.20651
M10951.mat	2.7938	1.08887	1.00299
M10961.mat	1	1.94176	1.12531
M10991.mat	1.0031	1.50804	1.05175
M11001.mat	2.74967	9.22353	1.00004
M11011.mat	1.06948	6.05988	1.13441
M11021.mat		1.00006
M11031.mat	1.23316	1.26471	1.2216
M11041.mat	1.5744	1.0079	1.02921
M11051.mat	3.36386	2.18315	1.16512
M11061.mat	1.00035	1.2003	1.00505

## Sheet: Fig2_ROIs
Node	Degree_Avrg	LesVol_avrg	NodeStrength_Avrg	Node_s
1_SFG_L	57.6774	8.97024	417.01	Other
2_SFG_R	68.1935	0.144214	625.075	Other
3_SFG_PFC_L	61.0108	4.52149	327.812	Other
4_SFG_PFC_R	72.5806	0.121548	449.316	Other
5_SFG_pole_L	21.0968	2.72366	26.6499	Other
6_SFG_pole_R	45.2151	0.0346059	69.3764	Other
7_MFG_L	37.9355	27.8369	205.853	Other
8_MFG_R	55.1935	0	464.629	Other
9_MFG_DPFC_L	29.9355	11.2727	101.762	Other
10_MFG_DPFC_R	59.5376	0	271.579	Other
11_IFG_opercularis_L	28.0645	48.8828	114.088	IFGop
12_IFG_opercularis_R	54.4516	0	398.171	Other
13_IFG_orbitalis_L	35.2581	28.3253	137.615	Other
14_IFG_orbitalis_R	63.3978	0	446.637	Other
15_IFG_triangularis_L	33.0538	40.7464	143.994	Other
16_IFG_triangularis_R	59.086	0	429.183	Other
17_LFOG_L	29.6237	13.6884	69.2778	Other
18_LFOG_R	57.5591	0	182.454	Other
19_MFOG_L	42.8065	4.22124	108.42	Other
20_MFOG_R	57.172	0	170.198	Other
21_RG_L	53.2258	2.56349	142.401	Other
22_RG_R	63.2903	0.0714339	192.698	Other
23_PoCG_L	51.9032	25.6364	328.402	Other
24_PoCG_R	61.7097	0.0104226	520.886	Other
25_PrCG_L	52	30.5332	363.187	Other
26_PrCG_R	60.8817	0.0144599	687.961	Other
27_SPG_L	74.9247	17.4026	595.856	Other
28_SPG_R	75.4086	0	915.322	Other
29_SMG_L	41.2258	39.795	177.839	Other
30_SMG_R	57.2043	0	449.648	Other
31_AG_L	44.1935	29.9552	248.106	Other
32_AG_R	62.7634	0	578.594	Other
33_PrCu_L	76.9892	2.36759	476.941	Other
34_PrCu_R	74.5054	0.000278827	453.654	Other
35_STG_L	53.3011	42.1063	230.304	Other
36_STG_R	68.1075	0	482.737	Other
37_STG_L_pole	35.9785	27.7161	106.721	poleSTG
38_STG_R_pole	61.9032	0	256.018	Other
39_MTG_L	45.9462	24.6782	247.574	Other
40_MTG_R	64.5161	0	393.686	Other
41_MTG_L_pole	37.9355	17.1736	153.933	Other
42_MTG_R_pole	64.3118	0	361.866	Other
43_ITG_L	51	10.8165	313.678	Other
44_ITG_R	70.2043	0	641.361	Other
45_PHG_L	40.2366	2.14514	79.7456	Other
46_PHG_R	55.5591	0	145.253	Other
47_ENT_L	13.5591	1.77145	18.3788	Other
48_ENT_R	23.7527	0	40.2317	Other
49_FuG_L	53.7957	3.34893	273.826	Other
50_FuG_R	63.5591	0	324.11	Other
51_SOG_L	67.9032	8.4397	503.589	Other
52_SOG_R	69.914	0	690.301	Other
53_MOG_L	66.2903	14.7795	520.114	Other
54_MOG_R	70.4731	0	854.556	Other
55_IOG_L	50.6559	11.965	296.214	Other
56_IOG_R	64.828	0	537.357	Other
57_Cu_L	63.6774	2.08684	451.673	Other
58_Cu_R	57.2473	0.0136786	207.094	Other
59_LG_L	55.6882	0.900444	273.231	Other
60_LG_R	60.8172	0	246.445	Other
61_Rostral_ACC_L	35.5699	1.93107	66.6513	Other
62_Rostral_ACC_R	32.6129	0.267439	48.1655	Other
63_subcallosal_ACC_L	17.1828	0.935523	22.7928	Other
64_subcallosal_ACC_R	19.7204	0.175869	30.7007	Other
65_subgenual_ACC_L	19.9892	1.23443	21.7835	Other
66_subgenual_ACC_R	25.8065	0.466453	33.8886	Other
67_dorsal_ACC_L	69.9892	2.51527	394.989	Other
68_dorsal_ACC_R	65.7957	0.250445	312.284	Other
69_PCC_L	83.086	1.38229	842.187	Other
70_PCC_R	80.086	0.000969147	773.777	Other
71_Ins_L	33.3978	47.5679	79.5616	Other
72_Ins_R	54.8387	0	189.593	Other
73_Amyg_L	29.5376	6.51562	53.2059	Other
74_Amyg_R	62.3118	0	201.093	Other
75_Hippo_L	33.5161	2.19191	47.5911	Other
76_Hippo_R	59.4624	0	171.084	Other
77_Caud_L	36.0645	1.99923	78.0059	Other
78_Caud_R	51.0753	0	103.155	Other
79_Put_L	59.6237	31.7457	235.962	Other
80_Put_R	72.957	0	479.985	Other
81_GP_L	47.8172	20.5008	107.741	Other
82_GP_R	59.5161	0	135.584	Other
83_Thal_L	75.3548	2.30688	530.224	Other
84_Thal_R	76.2688	0	785.848	Other
85_Hypothalamus_L	24.9355	0.608005	15.8363	Other
86_Hypothalamus_R	40.8172	0.419336	36.9392	Other
87_Mynert_L	36.1505	6.03454	63.8529	Other
88_Mynert_R	38.0753	0	76.7315	Other
89_NucAccumbens_L	24.4946	3.28419	32.5109	Other
90_NucAccumbens_R	31.9785	0	38.955	Other
167_Mammillary_L	5.21505	0.385694	3.24923	Other
168_Mammillary_R	3.07527	0.374864	1.91136	Other
182_PIns_L	30.7312	56.7023	77.258	Other
183_PIns_R	53.5376	0	203.639	Other
184_PSTG_L	51.7312	42.7734	208.466	postSTG
185_PSTG_R	66.8925	0.00649709	588.565	Other
186_PSMG_L	56.6882	32.6296	418.015	Other
187_PSMG_R	68.9355	0	882.274	Other
188_PSIG_L	42.8817	11.1999	198.425	Other
189_PSIG_R	58.5376	0	313.574	Other

## Sheet: Fig3c_RelImpor
	% rel Importance	lower 95 CI	upper 95 CI
lesion volume	24.76	13.39	37.4
chron. age	5.65	0.9	37.4
avrgC pSTG	3.19	0.25	9.8
brain age gap	2.88	0.31	11.95
education	0.33	0.06	6.64
sex	0.17	0.1	4.8
time since stroke	0.4	0.07	3.84

## Sheet: Fig9_PCA
	Frontal	Temporo-Parietal	Temporal	Region
avrg_JHU_LS_ROI_7	0.923	0.217	0.053	posterior middle frontal gyrus
avrg_JHU_LS_ROI_11	0.961	0.126	0.014	IFG pars opercularis
avrg_JHU_LS_ROI_15	0.857	0.255	0.046	IFG pars triangularis
avrg_JHU_LS_ROI_31	0.615	0.695	0.099	angular gyrus
avrg_JHU_LS_ROI_35	0.174	0.708	0.536	superior temporal gyrus
avrg_JHU_LS_ROI_184	0.261	0.899	0.132	posterior superior temporal gyrus
avrg_JHU_LS_ROI_186	0.255	0.832	0.319	posterior middle temporal gyrus
avrg_JHU_LS_ROI_37	0.021	0.15	0.951	pole of superior temporal gyrus
avrg_JHU_LS_ROI_39	0.016	0.566	0.692	middle temporal gyrus
